# Supplementary material for: Disruption of Glioblastoma Multiforme Cell Circuits with Cinnamaldehyde Highlights Potential Targets with Implications for Novel Therapeutic Strategies
Source: Cells. 2023 Apr 28;12(9):1277. doi: 10.3390/cells12091277 (PMC10177046; doi:10.3390/cells12091277)
Supplement: Supplementary file 1 [file cells-12-01277-s001.zip]

Archive with 1 entries (1 files):
- cells-2306467-supplementary.pdf
